# Supplementary material for: Aedes Mosquito Virome in Southwestern Cameroon: Lack of Core Virome, But a Very Rich and Diverse Virome in Ae. africanus Compared to Other Aedes Species
Source: Viruses. 2024 Jul 21;16(7):1172. doi: 10.3390/v16071172 (PMC11281338; doi:10.3390/v16071172)
Supplement: Supplementary file 1 [file viruses-16-01172-s001.zip]

Archive with 1 entries (1 files):
- viruses-3080145-supplementary.xlsx
