# Supplementary material for: Aedes Mosquito Virome in Southwestern Cameroon: Lack of Core Virome, But a Very Rich and Diverse Virome in Ae. africanus Compared to Other Aedes Species
Source: Viruses. 2024 Jul 21;16(7):1172. doi: 10.3390/v16071172 (PMC11281338; doi:10.3390/v16071172)
Supplement: Supplementary file 1 [file viruses-16-01172-s001.zip › viruses-3080145-supplementary.xlsx]

## Sheet: TableS1
Table S1. Environmental characteristics of sampled sites.
Regions	Landscape	Climate	Vegetation	Coordinates
Bafoussam	Peri-urban	Equatorial moonsoon	Grassland forest	5,39523N, 10,41744E
Buea	Urban	Equatorial mountain moonsoon	Mountain forest	4,15126N, 9,28343E
Edea	Rural	Equatorial mountain moonsoon	Wet dense forest	3,72715N, 10,12801E
Yaoundé	Urban	Equatorial guinean	Wet dense forest	3,86956N, 11,45550E

## Sheet: TableS2
Table S2. Primer sequences used in targeting the mitochondrial COI gene in Aedes mosquitoes.
Primer	Sequences (5′ to 3′)
AU-COI-F	TATTTTCWACAAATCATAARGATATTGGWAC
AU-COI-R	TAWACTTCWGGRTGWCCRAARAATCA

## Sheet: TableS3
Table S3. Primer sequences and probes used in quantifying selected viruses in Aedes mosquitoes
Virus	Primer & Probe	Sequences (5′ to 3′)
Guangzhou sobemo-like virus	F	AGCTTTGTTCTCTCGAGGCG
	R	ACGTCCTACCAAATTCAGCGA
	P	GGCTAAGGAGGAAGATCCTGAGAAAGC
Bafoussam mosquito rhabdovirus (BMRV)	F	AGACGAAACACTCCAGGCAG
	R	AGTAATGGGCAACCGTGAGG
	P	ACGATCAACTACCGTCACTGTCCA
Bafoussam mosquito solemovirus (BMSV)	F	ATCCACGAACCGGTAACACC
	R	ATTCCCTCGAAACACGGCAT
	P	TCCAACGCTGTCGCAACTTCCC
Bafoussam mosquito bunyavirus 1 (BMBV1)	F	CTTGTGCCCCTCGATCACTT
	R	AAGAAGAACCAGCACGGAGG
	P	GGTCTCAGCAAAGAGTGCCAGAAT
Bafoussam mosquito bunyavirus 2 (BMBV2)	F	TCTGCTGACAATCCCGACAC
	R	GAGCAGCTACGCATTCAAGC
	P	TCACACCTGTGGGCTTTGTTTCTATTT
Bafoussam mosquito orthomyxovirus 1 (BMOV1)	F	CCAGGTGGAAAGAACCCTCC
	R	ACCCTGATTTGGGGATGCAG
	P	TCGCAAAGAGGGAGCTTGTGGA
Bafoussam mosquito orthomyxovirus 2 (BMOV2)	F	CGAGGGCTCTGTCAATCCTC
	R	TCCCGGAAACATGAGACAGC
	P	CGCACAGCTGGGAGCTCCCA

## Sheet: TableS4
Table S4. Relative abundance (%) of eukaryotic virus families detected in Aedes mosquitoes.
Virus Family	Relative Abundance (%)
Rhabdoviridae	22.1
Solemoviridae	19.8
Orthomyxoviridae	16.3
Phasmaviridae	5.71
Totiviridae	5.33
Chrysoviridae	2.58
Sedoreoviridae	1.05
Xinmoviridae	0.408
Iflaviridae	0.180
Flaviviridae	0.113
Partitiviridae	0.0832
Peribunyaviridae	0.0749
Anelloviridae	0.0516
Phenuiviridae	0.0372
Metaviridae	0.0123
Circoviridae	0.006
Unclassified viruses	26.2

## Sheet: TableS5
Table S5. Relative abundance (%) of eukaryotic viruses not classified at family level detected in Aedes mosquitoes.
Unclassified viruses	Relative Abundance (%)
Bafoussam mosquito bunyavirus 1 (BMSV1)	91.1
Kwale mosquito virus	4.6
Bafoussam mosquito bunyavirus 2 (BMSV2)	2.5
Hubei toti-like virus 10	0.535
Aedes alboannulatus orthomyxo-like virus	0.374
Hubei mosquito virus 4	0.275
San Gabriel mononegavirus	0.190
Culex luteo-like virus	0.155
Canya virus	0.122
Redbank virus	0.0459
Serbia mononega-like virus 1	0.0057

## Sheet: TableS6
Table S6. Relative abundance (%) of eukaryotic viruses families detected in Ae. albopictus and Ae. africanus.
Virus Family	Relative Abundance (%)
	Ae. albopictus	Ae. africanus
Anelloviridae	0.05	-
Circoviridae	0.01	-
Phasmaviridae	-	5.7
Chrysoviridae	-	2.6
Sedoreoviridae	-	1.05
Xinmoviridae	-	0.41
Iflaviridae	-	0.18
Flaviviridae	-	0.11
Phenuiviridae	-	0.04
Metaviridae	-	0.01
Orthomyxoviridae	16.3	16.3
Peribunayviridae	0.015	0.015
Solemoviridae	0.77	0.77
Totiviridae	5.3	5.3
Unclassified viruses	0.07	26.1

## Sheet: TableS7
Table S7. Relative abundance (%) of eukaryotic viruses families detected in Ae. albopictus samples from all locations.
Virus Family	Relative Abundance (%)
	Buea	Edea	Yaoundé
Peribunayviridae	-	-	13.03
Totiviridae	-	-	13.03
Orthomyxoviridae	6.00	-	-
Solemoviridae	-	-	6.00
Unclassified viruses	6.00	-	-

## Sheet: TableS8
Table S8. Novel viruses identified and their closest known relatives.
Virus taxon	Novel Virus (abbreviation)	Closest Relative (accession numbers of contigs)	GenBank accession numbers	Contig Length (bp)	Contig Mean BLASTx (%)	Proteins
Bunyavirales	Bafoussam mosquito bunyavirus 1 (BMBV1)	Salarivirus Mos8CM0	PP764662	6602	40.60	RdRp
		(API61884.1, API61886.1, API61885.1)	PP764664	1246	31.98	S
			PP764663	1881	30.57	M
	Bafoussam mosquito bunyavirus 2 (BMBV2)	Salarivirus Mos8CM0	PP868493	7712	39.02	RdRp
		(API61884.1, API61886.1, API61885.1)	PP868495	531	40.55	S
			PP868494	1571	32.16	M
Orthomyxoviridae	Bafoussam mosquito orthomyxovirus 1 (BMOV1)	Guadeloupe mosquito quaranja-like virus 1	PP868497	2302	57.84	PB1
		(QRW42591.1, QRW42586.1,	PP868496	2398	37.68	PB2
		QRW42581.1, QRW42580.1,	PP868498	2217	45.54	PA
		QRW42603.1, QRW42599.1,	PP868499	1918	39.78	NP
		QRW42610.1)	PP868500	709	47.60	HP1
			PP868501	1418	36.00	HP2
			PP898301	730	31.20	HP3
	Bafoussam mosquito orthomyxovirus 2 (BMOV2)	Guadeloupe mosquito quaranja-like virus 1	PP898294	2533	60.11	PB1
		(QRW42591.1, QRW42587.1,	PP898293	2466	42.40	PB2
		QRW42581.1, QRW42580.1,	PP898295	2227	48.30	PA
		QRW42604.1, QRW42600.1,	PP898296	1796	45.84	NP
		QRW42610.1, QRW42611.1)	PP898298	732	62	HP1
			PP898299	1357	38.57	HP2
			PP898300	819	37.90	HP3
			PP898302	508	73.90	HP4
Rhabdoviridae	Bafoussam mosquito rhabdovirus (BMRV)	Ohlsrhavirus ohlsdorf	PP764659	11965	55.53	RdRp
		(YP_010086786.1)				NP
						M
						G
						ORF2
						(Protein P?)
Solemoviridae	Bafoussam mosquito solemovirus (BMSV)	Pyongtaek culex solemovirus	PP764660	2792	61.36	RdRp
		(UGO57098.1, UGO57097.1)	PP764661	1502	47.30	HP
						HP
						C

## Sheet: TableS9
Table S9. Prevalence of selected viruses for qRT-PCR in Aedes mosquitoes across all locations.
Virus Name	Aedes species
	Location	Ae. africanus	Ae. albopictus	Ae. simpsoni	Ae. aegypti
Guangzhou sobemo-like virus	Bafoussam	36 – 2.8 – 0.0e+00	10 –10.0 – 0.0e+00	–	–
	Buea	–	39 – 84.6 – 5.1e+04	2 – 100.0 – 2.8e+03	–
	Edea	–	39 – 20.5 – 0.0e+00	5 – 20.0 – 0.0e+00	1 – 0.0 – 0.0e+00
	Yaounde	–	40 – 90.0 – 3.7e+04	10 – 70.0 – 1.3e+03	–
Bafoussam mosquito rhabdovirus (BMRV)	Bafoussam	36 – 0.0 – 0.0e+00	10 – 0.0 – 0.0e+00	–	–
	Buea	–	39 – 0.0 – 0.0e+00	2 – 0.0 – 0.0e+00	–
	Edea	–	39 – 12.8 – 0.0e+00	5 – 0.0 – 0.0e+00	1 – 0.0 – 0.0e+00
	Yaounde	–	40 – 5.0 – 0.0e+00	10 – 10.0 – 0.0e+00	–
Bafoussam mosquito solemovirus (BMSV)	Bafoussam	36 – 69.4 – 4.5e+03	10 – 40.0 – 0.0e+00	–	–
	Buea	–	39 – 2.6 – 0.0e+00	2 – 0.0 – 0.0e+00	–
	Edea	–	39 – 25.6 – 0.0e+00	5 – 80.0 – 1.8e+03	1 – 0.0 – 0.0e+00
	Yaounde	–	40 – 10.0 – 0.0e+00	10 – 10.0 – 0.0e+00	–
Bafoussam mosquito bunyavirus 1 (BMBV1)	Bafoussam	36 – 36.1 – 0.0e+00	10 – 10.0 – 0.0e+00	–	–
	Buea	–	39 – 0.0 – 0.0e+00	2 – 0.0 – 0.0e+00	–
	Edea	–	39 – 0.0 – 0.0e+00	5 – 0.0 – 0.0e+00	1 – 0.0 – 0.0e+00
	Yaounde	–	40 – 0.0 – 0.0e+00	10 – 0.0 – 0.0e+00	–
Bafoussam mosquito bunyavirus 2 (BMBV2)	Bafoussam	36 – 2.8 – 0.0e+00	10 – 0.0 – 0.0e+00	–	–
	Buea	–	39 – 10.3 – 0.0e+00	2 – 0.0 – 0.0e+00	–
	Edea	–	39 – 23.1 – 0.0e+00	5 – 60.0 – 2.0e+03	1 – 0.0 – 0.0e+00
	Yaounde	–	40 – 0.0 – 0.0e+00	10 – 0.0 – 0.0e+00	–
Bafoussam mosquito orthomyxovirus 1 (BMOV1)	Bafoussam	36 – 8.3 – 0.0e+00	10 – 0.0 – 0.0e+00	–	–
	Buea	–	39 – 0.0 – 0.0e+00	2 – 0.0 – 0.0e+00	–
	Edea	–	39 – 0.0 – 0.0e+00	5 – 0.0 – 0.0e+00	1 – 0.0 – 0.0e+00
	Yaounde	–	40 – 0.0 – 0.0e+00	10 – 0.0 – 0.0e+00	–
Bafoussam mosquito orthomyxovirus 2 (BMOV2)	Bafoussam	36 – 25.0 – 0.0e+00	10 – 10.0 – 0.0e+00	–	–
	Buea	–	39 – 7.7 – 0.0e+00	2 – 0.0 – 0.0e+00	–
	Edea	–	39 – 7.7 – 0.0e+00	5 – 0.0 – 0.0e+00	1 – 0.0 – 0.0e+00
	Yaounde	–	40 – 0.0 – 0.0e+00	10 – 0.0 – 0.0e+00	–

## Sheet: TableS10
Table S10. Prevalence (%) of selected viruses for qRT-PCR in Aedes mosquitoes.
Virus Name	Prevalence of selected viruses (%)
	Ae. africanus	Ae. albopictus	Ae. simpsoni	Ae. aegypti
Guangzhou sobemo-like virus	2.8	60.9	58.8	0
Bafoussam mosquito rhabdovirus	0.0	5.5	5.9	0
Bafoussam mosquito solemovirus	69.4	14.8	29.4	0
Bafoussam mosquito bunyavirus 1	36.1	0.8	0	0
Bafoussam mosquito bunyavirus 2	2.8	10.2	17.6	0
Bafoussam mosquito orthomyxovirus 1	8.3	0	0	0
Bafoussam mosquito orthomyxovirus 2	25	5.5	0	0
